# Supplementary material for: Applying Machine Learning with Localized Surface Plasmon Resonance Sensors to Detect SARS-CoV-2 Particles
Source: Biosensors (Basel). 2022 Mar 13;12(3):173. doi: 10.3390/bios12030173 (PMC8946137; doi:10.3390/bios12030173)
Supplement: Supplementary file 1 [file biosensors-12-00173-s001.zip]

Archive with 1 entries (1 files):
- biosensors-1606334-SI.pdf
